# Supplementary material for: Sea Cucumber Intestinal Peptide Induces the Apoptosis of MCF-7 Cells by Inhibiting PI3K/AKT Pathway
Source: Front Nutr. 2021 Dec 14;8:763692. doi: 10.3389/fnut.2021.763692 (PMC8713759; doi:10.3389/fnut.2021.763692)
Supplement: Supplementary file 1 [file Data_Sheet_1.ZIP]

Archive with 106 entries (100 files):
- 250 3/
- 250 3/1.jpg
- 250 3/10.jpg
- 250 3/11.jpg
- 250 3/12.jpg
- 250 3/13.jpg
- 250 3/14.jpg
- 250 3/2.jpg
- 250 3/3.jpg
- 250 3/4.jpg
- 250 3/5.jpg
- 250 3/6.jpg
- 250 3/7.jpg
- 250 3/8.jpg
- 250 3/9.jpg
- 250 9/
- 250 9/1.jpg
- 250 9/10.jpg
- 250 9/11.jpg
- 250 9/12.jpg
- 250 9/13.jpg
- 250 9/14.jpg
- 250 9/2.jpg
- 250 9/3.jpg
- 250 9/4.jpg
- 250 9/5.jpg
- 250 9/6.jpg
- 250 9/7.jpg
- 250 9/8.jpg
- 250 9/9.jpg
- 250/
- 250/1.jpg
- 250/10.jpg
- 250/11.jpg
- 250/12.jpg
- 250/13.jpg
- 250/14-1.jpg
- 250/14-2.jpg
- 250/14-3.jpg
- 250/14.jpg
- 250/2.jpg
- 250/3.jpg
- 250/4.jpg
- 250/5.jpg
- 250/6.jpg
- 250/7.jpg
- 250/8.jpg
- 250/9.jpg
- Figure2-3data.xls
- HPLC.tif
- model/
- model/1.jpg
- model/10.jpg
- model/11.jpg
- model/12.jpg
- model/13.jpg
- model/14.jpg
- model/15.jpg
- model/16.jpg
- model/2-1.jpg
- model/2-2.jpg
- model/2-3.jpg
- model/2-4.jpg
- model/3.jpg
- model/4.jpg
- model/5.jpg
- model/6.jpg
- model/7.jpg
- model/8.jpg
- model/9.jpg
- original images.ppt
- peptide/
- peptide/1.jpg
- peptide/10.jpg
- peptide/11.jpg
- peptide/12.jpg
- peptide/13.jpg
- peptide/14.jpg
- peptide/2.jpg
- peptide/4.jpg
- peptide/5.jpg
- peptide/6.jpg
- peptide/7.jpg
- peptide/8.jpg
- peptide/9.jpg
- peptide/拍摄 1.jpg
- positive/
- positive/1.jpg
- positive/10-2.jpg
- positive/10-3.jpg
- positive/10-4.jpg
- positive/101.jpg
- positive/11.jpg
- positive/12.jpg
- positive/13.jpg
- positive/14.jpg
- positive/15.jpg
- positive/2.jpg
- positive/3.jpg
- positive/4.jpg
- positive/5.jpg
- positive/6.jpg
- positive/7.jpg
- positive/8.jpg
- positive/9.jpg
- westernblot.ppt
