# Supplementary material for: Sea Cucumber Intestinal Peptide Induces the Apoptosis of MCF-7 Cells by Inhibiting PI3K/AKT Pathway
Source: Front Nutr. 2021 Dec 14;8:763692. doi: 10.3389/fnut.2021.763692 (PMC8713759; doi:10.3389/fnut.2021.763692)
Supplement: Supplementary file 1 [file Data_Sheet_1.ZIP › Figure2-3data.xls]

## Sheet: Sheet1
24h
Control group	Low concentration SCIP group	Middle concentration SCIP group	High concentration SCIP group
——	27.8 μg/ml	83.3 μg/ml	200μg/ml
0.687	0.5298	0.4606	0.4646
0.7121	0.561	0.4876	0.4861
0.5685	0.4471	0.3702	0.3709
0.4987	0.3552	0.3731	0.331
0.6344	0.5236	0.487	0.3975
48h
Control group	Low concentration SCIP group	Middle concentration SCIP group	High concentration SCIP group
——	27.8 μg/ml	83.3 μg/ml	200μg/ml
0.7859	0.5432	0.5309	0.4466
0.8221	0.5777	0.5004	0.4997
0.6233	0.4543	0.4255	0.3407
0.5256	0.3635	0.3434	0.3554
0.6012	0.3921	0.3596	0.3453
72h
Control group	Low concentration SCIP group	Middle concentration SCIP group	High concentration SCIP group
——	27.8 μg/ml	83.3 μg/ml	200μg/ml
0.8215	0.5398	0.4947	0.4287
0.8017	0.4516	0.4601	0.3772
0.7235	0.4936	0.4202	0.3667
0.6254	0.3826	0.3394	0.3455
0.7012	0.4508	0.3992	0.3434

## Sheet: Sheet2
组别	Concentration （μg/mL）	Fluorescence Intensity（mean±SD，n=5）
Control group	-	129336 ± 6785
Model group		385554 ± 12330
Capecitabine group	20	151827 ± 13490
Low concentration SCIP group	27.8	239657 ± 21910
Middle concentration SCIP group	83.3	196638 ± 11370
High concentration SCIP group	250	173225 ± 5568
